# Supplementary material for: Rewiring Mood: Precision Psychobiotics as Adjunct or Stand-Alone Therapy in Depression Using Insights from 19 Randomized Controlled Trials in Adults
Source: Nutrients. 2025 Jun 17;17(12):2022. doi: 10.3390/nu17122022 (PMC12196188; doi:10.3390/nu17122022)
Supplement: Supplementary file 1 [file nutrients-17-02022-s001.zip]

Archive with 1 entries (1 files):
- nutrients-3677688-supplementary.pdf
